# Supplementary material for: Utility of vaginal vault cytology in the local recurrence of cervical cancer
Source: BMC Womens Health. 2023 Apr 20;23:186. doi: 10.1186/s12905-023-02371-7 (PMC10116747; doi:10.1186/s12905-023-02371-7)
Supplement: Supplementary file 1 — Additional file 1. [file 12905_2023_2371_MOESM1_ESM.xlsx]

## Sheet: all case
Pt number	age	Figo stage	histology	Prim treat	until recurrnce	Rec to death/follow end	death	follow up interval at rec	rec site	Rec diag	salvage
pt-1	47	1a1	1	1	1495	742	0	3	0	0	2
pt-2	61	1a2	1	1	930	2953	0	2	0	0	2
pt-3	60	1a1	1	1	235	2014	1	2	0	0	2
pt-4	43	1b1	2	1	671	2668	0	2	0	3	2
pt-5	59	1b1	2	1	306	2517	0	1	0	0	2
pt-6	32	1b3	1	2	160	255	1	1	0	1	1
pt-7	32	3c1	2	4	308	1967	1	3	0	3	2
pt-8	63	2a1	4	5	290	228	1	1	0	3	1
pt-9	60	2b	2	6	252	807	1	1	0	3	1
pt-10	43	3c1	1	6	408	247	1	1	0	1	1
pt-11	65	3c1	1	6	674	704	1	3	0	0	1
pt-12	68	3c2	1	6	516	1186	0	2	0	0	2
pt-13	83	2a1	2	1	123	535	0	1	0	0	2
pt-14	60	2a2	1	1	92	2891	0	1	0	0	2
pt-15	38	1b1	4	4	614	1508	0	2	0	0	2
pt-16	41	3c1	3	3	311	223	1	1	0	3	1
pt-17	62	3a	1	5	90	176	1	1	0	3	2
pt-18	41	3b	1	6	1427	483	0	1	0	3	1
pt-19	53	3c2	1	5	300	365	1	1	0	2	1
pt-20	42	1b2	1	6	365	93	1	1	1	3	1
pt-21	37	1b3	1	3	172	401	1	3	1	2	1
pt-22	34	1b1	2	4	1953	528	1	3	1	3	2
pt-23	65	1b1	1	1	304	2446	0	2	1	3	2
pt-24	33	1b3	3	4	217	306	1	1	1	3	2
pt-25	52	1b2	2	1	1713	486	0	3	4	0	1
pt-26	51	3c2	1	5	371	554	1	1	1	2	1
pt-27	74	3c1	2	4	233	445	1	1	1	3	2
pt-28	75	3c1	2	4	505	318	0	2	1	1	5
pt-29	38	3c1	2	4	216	382	1	1	1	3	2
pt-30	78	1b2	1	5	995	297	0	3	2	1	2
pt-31	40	3c1	1	3	201	625	1	1	2	2	1
pt-32	49	3c1	1	3	382	1563	1	1	2	3	2
pt-33	43	3c1	3	3	181	777	1	1	2	3	2
pt-34	50	3c1	2	3	254	386	1	1	4	2	1
pt-35	57	2b	1	6	248	1909	1	2	2	3	2
pt-36	64	2b	1	6	385	420	1	2	2	2	2
pt-37	42	3c2	1	6	368	802	1	2	2	2	1
pt-38	40	3c2	1	6	184	2684	0	1	2	3	1
pt-39	49	3c1	1	2	1938	1331	1	2	2	3	1
pt-40	37	3c1	1	2	263	1648	1	3	2	3	2
pt-41	68	3b	1	6	2157	934	0	3	2	2	5
pt-42	69	3c1	1	3	354	490	1	1	2	3	5
pt-43	58	3c1	1	5	171	400	1	2	2	2	2
pt-44	67	3c1	1	6	771	867	1	1	2	2	5
pt-45	56	3c1	1	6	228	1133	1	1	4	3	2
pt-46	66	3c1	1	6	1123	753	1	3	4	3	2
pt-47	57	1b1	2	4	305	246	1	1	3	3	2
pt-48	41	1b1	1	1	1357	205	1	1	3	0	1
pt-49	34	1b1	1	1	454	306	1	2	3	3	1
pt-50	28	1b1	1	1	68	235	1	1	4	1	2
pt-51	45	1b1	4	4	727	788	1	3	3	3	2
pt-52	62	1b1	2	1	454	1505	1	1	3	3	3
pt-53	46	1b2	3	1	1022	616	1	3	3	3	3
pt-54	39	1b1	2	1	1616	1689	0	3	3	3	3
pt-55	41	1b3	3	3	347	272	1	2	3	3	2
pt-56	33	3c1	2	2	148	1785	0	1	3	2	1
pt-57	52	3c1	2	3	286	769	1	1	3	3	1
pt-58	64	3c1	2	6	456	218	1	1	4	3	1
pt-59	39	3c1	1	3	75	106	1	1	4	0	1
pt-60	41	3c1	1	3	280	342	1	2	4	1	2
pt-61	43	3c1	4	4	266	433	1	1	4	1	1
pt-62	37	2a2	2	4	709	311	1	2	3	2	1
pt-63	59	3c1	2	3	317	81	1	1	3	1	1
pt-64	48	3c1	2	4	1320	1382	1	1	3	3	2
pt-65	36	2b	1	2	229	280	1	1	3	3	1
pt-66	42	3c1	2	3	471	559	1	1	3	3	2
pt-67	26	2a1	1	6	640	658	0	2	3	2	3
pt-68	77	2a1	1	5	285	170	1	2	3	2	1
pt-69	73	2b	4	6	354	608	1	1	3	3	1
pt-70	43	2a1	1	2	1751	1719	0	3	3	3	3
pt-71	58	2b	4	3	473	175	1	2	3	1	3
pt-72	54	2b	1	3	378	349	1	1	3	1	2
pt-73	63	3c1	1	6	174	37	1	1	4	3	5
pt-74	70	2b	1	6	1112	590	1	2	4	3	1
pt-75	47	3c1	2	4	265	441	1	2	3	3	5
pt-76	55	3c1	2	3	187	386	1	2	4	0	1
pt-77	54	2b	2	6	210	738	1	1	4	3	1
pt-78	47	2b	1	6	182	129	1	1	4	3	1
pt-79	55	3c1	1	6	162	599	1	1	3	2	1
pt-80	75	3a	1	6	361	1055	1	2	3	3	1
pt-81	78	3b	1	5	239	201	1	1	3	2	5
pt-82	83	3c1	1	5	739	736	1	2	3	2	5
pt-83	57	3c1	1	6	115	526	1	1	3	2	1
pt-84	62	3c1	1	6	281	354	1	1	4	2	1
			1 SCC	1 ope	day	day	0 alive	1 1month	0 local	0 pap smear	1 chemo
			2 adeno Ca	2 ope+RT			1 dead	2 2 months	1 pelvic LN	1 symptom	2 RT
			3 adenosquamous	3 ope+CCRT				3 > 3 months	2 distal LN	2 TM	3 ope
			4 others	4 ope+chemo					3 distant	3 imaging	4 immunotherapy
				5 RT					4 multiple		5 palliative
				6 CCRT
